# Supplementary material for: Impact of neuroendocrine morphology on cancer outcomes and stage at diagnosis: a UK nationwide cohort study 2013–2015
Source: Br J Cancer. 2019 Oct 25;121(11):966–72. doi: 10.1038/s41416-019-0606-3 (PMC6889414; doi:10.1038/s41416-019-0606-3)
Supplement: Supplementary file 1 — Supplementary Table 1: NEN incidence, 1-year survival probability, univariable and multivariable analysis, and mortality in UK (online only) [file 41416_2019_606_MOESM1_ESM.xlsx]

## Sheet: revisions_Aug_19
Variables		Tumour Count	Incidence	Survivala			Mortalitya
			Age-standardised rate (ASR) (CI) (per 100,000 persons)	1-year overall survival (Kaplan-Meier) (CI)	Cox proportional hazards regression univariable (CI)	Cox proportional hazards regression multi-variable (CI)	Observed/ Expected deaths	Standardised Mortality Ratio (SMR) (CI)
All		15222	8.6 (8.46–8.74)	74.7 (73.9–75.4)	–	–	5233/1442.6	3.6 (3.5–3.7)
Sex	1	7538	9.14 (8.93–9.35)	71.3 (70.3–72.4)	1 (reference)	1 (reference)	2884/821.5	3.5 (3.4–3.6)
	2	7684	8.06 (7.88–8.24)	77.9 (76.9–78.8)	0.8 (0.7–0.8)	0.9 (0.8–0.9)	2349/621.1	3.8 (3.6–3.9)
Age	0–54	3668	1.88 (1.82–1.94)	90.2 (89.2–91.2)	0.3 (0.3–0.4)	0.5 (0.5–0.6)	545/156.6	3.5 (3.2–3.8)
	55–64	2865	1.62 (1.56–1.68)	78.7 (77.2–80.2)	0.7 (0.7–0.8)	0.8 (0.7–0.8)	553/56.6	9.8 (9–10.6)
	65–74	4302	2.47 (2.39–2.54)	72.5 (71.1–73.9)	1 (reference)	1 (reference)	1284/223.8	5.7 (5.4–6.1)
	75+	4387	2.62 (2.54–2.7)	60.5 (58.9–61.9)	1.6 (1.5–1.7)	1.5 (1.4–1.6)	2851/1005.7	2.8 (2.7–2.9)
Deprivation	1- least deprived	2861	1.65 (1.59–1.71)	77.3 (75.7–78.8)	1 (reference)	1 (reference)	920/317.3	2.9 (2.7–3.1)
	2	2915	1.67 (1.61–1.73)	75.3 (73.7–76.8)	1.1 (1–1.2)	1.1 (1–1.2)	990/303.6	3.3 (3.1–3.5)
	3	2835	1.62 (1.56–1.68)	75.9 (74.3–77.5)	1.1 (1–1.2)	1.1 (1–1.2)	978/278.4	3.5 (3.3–3.7)
	4	2640	1.51 (1.45–1.57)	73.1 (71.3–74.7)	1.2 (1.1–1.3)	1.2 (1.1–1.3)	946/240.1	3.9 (3.7–4.2)
	5- most deprived	2465	1.39 (1.34–1.45)	73.3 (71.5–75.1)	1.1 (1–1.3)	1.3 (1.2–1.4)	855/184.6	4.6 (4.3–5)
Diagnosis Year	2013	4895	8·41 (8·18–8·66)	74.1 (72.8–75.3)	1 (reference)	1 (reference)	1997/622.7	3.2 (3.1–3.4)
	2014	5126	8·67 (8·43–8.92)	74.4 (73.2–75.6)	1 (0.9–1)	1 (0.9–1.1)	1799/487.5	3.7 (3.5–3.9)
	2015	5201	8·68 (8·44–8.92)	75.5 (74.3–76.7)	0.9 (0.8–1)	1.1 (1–1.1)	1437/332.5	4.3 (4.1–4.6)
Site	Anus and anal canal	47	0.03 (0.02–0.04)	39.1 (25.2–52.8)	18.3 (12.5–26.9)	4 (2.7–6)	33/2.4	13.7 (9.7–19.3)
	Appendix	1807	0.95 (0.9–0.99)	96.4 (95.4–97.2)	1 (reference)	1 (reference)	122/89.1	1.4 (1.1–1.6)
	Breast	107	0·06 (0·05–0·07)	84.8 (76.3–90.4)	4 (2.6–6.1)	1.5 (1–2.3)	25/13.4	1.9 (1.3–2.8)
	Bladder	500	0.31 (0.28–0.34)	51.2 (46.6–55.7)	15.8 (12.8–19.5)	2.4 (1.9–3.1)	323/59.9	5.4 (4.8–6)
	Colon and caecum	734	0.41 (0.38–0.44)	72 (68.5–75.2)	6.7 (5.4–8.4)	2.4 (1.9–3.1)	249/62.9	4 (3.5–4.5)
	Digestive organs, other	152	0.09 (0.07–0.1)	67.3 (58.8–74.4)	9.6 (7.1–12.9)	2.6 (1.9–3.6)	70/15.7	4.5 (3.5–5.6)
	Female reproductive organs (incl.C51–C57)	378	0.2 (0.18–0.22)	69.2 (64.1–73.7)	8.6 (6.8–10.8)	2.8 (2.2–3.7)	158/12.8	12.3 (10.6–14.4)
	Gallbladder	64	0.03 (0.03–0.04)	57.9 (44.6–69)	13.6 (9.3–19.8)	3.6 (2.4–5.4)	36/2.3	15.8 (11.4–21.9)
	Lip, oral cavity and pharynx	61	0.03 (0.03–0.05)	59.3 (45.6–70.6)	13.7 (9.5–19.8)	1.8 (1.2–2.7)	37/5.5	6.8 (4.9–9.3)
	Liver and bile ducts	192	0.11 (0.09–0.13)	65.1 (57.6–71.7)	9.6 (7.3–12.7)	3.4 (2.5–4.6)	89/14.5	6.1 (5–7.6)
	Oesophagus	470	0.26 (0.24–0.29)	35.5 (31–40.1)	25.9 (21.1–31.9)	3.4 (2.7–4.4)	366/26.1	14 (12.7–15.5)
	Pancreas	1415	0.8 (0.76–0.84)	80.6 (78.4–82.6)	5.2 (4.3–6.4)	2 (1.6–2.5)	421/112.9	3.7 (3.4–4.1)
	Prostate	137	0.08(0·07–0·10)	31.5 (23.6–39.8)	26.2 (20.3–33.9)	2.6 (1.9–3.5)	114/8.6	13.2 (11–15.9)
	Pulmonary	2989	1.68 (1.62–1.74)	73.7 (72–75.3)	6.5 (5.4–7.9)	2.9 (2.3–3.6)	1019/232	4.4 (4.1–4.7)
	Rectum	622	0.32 (0.29–0.35)	81 (77.6–83.9)	4.2 (3.3–5.4)	2.7 (2–3.5)	151/42.6	3.5 (3–4.2)
	Respiratory and intrathoracic organs excl. lung and bronchus	152	0.09 (0.07–0.1)	66.6 (58.1–73.8)	9.5 (7.1–12.8)	1.8 (1.3–2.5)	69/11	6.3 (5–7.9)
	Retroperitoneum and peritoneum	81	0.05 (0.04–0.06)	74.5 (63.3–82.7)	6.5 (4.3–9.7)	2 (1.3–3.1)	30/13.4	2.2 (1.6–3.2)
	Secondary site	1195	0.69 (0.65–0.73)	50.1 (47.1–53)	15.4 (12.7–18.7)	3.8 (3–4.8)	697/95.2	7.3 (6.8–7.9)
	Skin	1044	0.62 (0.58–0.66)	74.3 (71.5–76.9)	8.1 (6.7–9.9)	2.1 (1.5–3)	460/292.2	1.6 (1.4–1.7)
	Small Intestineb	2054	1.17 (1.12–1.23)	89.6 (88.1–90.8)	2.9 (2.4–3.6)	1.3 (1–1.7)	157/83.7	1.9 (1.6–2.2)
	Ileum	1024	0.53 (0.5–0.57)	92.8 (91–94.2)	ND	ND	149/120.4	1.2 (1.0–1.4)
	Duodenum	316	0.18 (0.16–0.2)	87.3 (83–90.6)	ND	ND	54/34.8	1.5 (1.2–2.0)
	Jejunum	40	0.02 (0.02–0.03)	89.4 (74.1–95.9)	ND	ND	8/5.7	1.4 (0.7–2.8)
	Stomach	749	0.43 (0.4–0.46)	74.1 (70.8–77.2)	6.2 (5–7.7)	2.4 (1.9–3.1)	240/69.9	3.4 (3–3.9)
	Thyroid and other endocrine glands	29	0.02 (0.01–0.02)	65.6 (44.2–80.4)	11.6 (6.7–20.1)	3 (1.7–5.1)	16/1.8	8.8 (5.4–14.3)
	Urinary tract, other	66	0.04 (0.03–0.05)	60.6 (47.4–71.4)	10.8 (7.3–16)	2 (1.3–3)	32/4.4	7.3 (5.2–10.4)
	Ill–defined or unspecified site	165	0.09 (0.08–0.11)	40.6 (32.5–48.6)	20.7 (15.9–27)	5 (3.7–6.7)	104/9	11.6 (9.5–14)
Stage	I	2691	1.48 (1.42–1.53)	96.1 (95.3–96.8)	1 (reference)	1 (reference)	208/234.4	0.9 (0.8–1)
	II	1412	0.79 (0.75–0.84)	87.6 (85.7–89.2)	2.8 (2.3–3.3)	2.1 (1.8–2.6)	283/150.5	1.9 (1.7–2.1)
	III	1619	0.92 (0.87–0.97)	81.7 (79.6–83.5)	4.4 (3.7–5.1)	3.2 (2.7–3.8)	477/161.1	3 (2.7–3.2)
	IV	3493	2.01 (1.94–2.08)	48.8 (47–50.5)	13.4 (11.6–15.4)	8.2 (7.1–9.5)	2141/217.1	9.9 (9.5–10.3)
	Unknown	6007	3.39 (3.3–3.48)	74.5 (73.3–75.6)	5.5 (4.7–6.3)	3.6 (3.1–4.2)	2124/679.6	3.1 (3–3.3)
Grade	MANECc	537	0.3 (0.27–0.33)	84.3 (80.8–87.2)	0.4 (0.4–0.5)	0.5 (0.1–3.6)	136/42.3	3.2 (2.7–3.8)
	NEC G3	5413	3.11 (3.03–3.2)	51.2 (49.8–52.6)	1.5 (1.4–1.6)	0.9 (0.8–1)	3225/409.3	7.9 (7.6–8.2)
	NET G1/G2	7316	4.04 (3.95–4.14)	92.7 (92.1–93.3)	0.2 (0.2–0.2)	0.4 (0.2–1.1)	940/648.1	1.5 (1.4–1.5)
	Otherd	1956	0.57 (0.54–0.59)	65.8 (63.5–67.9)	1 (reference)	1 (reference)	932/343	2.7 (2.5–2.9)
Morphology	Atypical carcinoid tumour	810	0.45 (0.42–0.48)	89.8 (87.5–91.7)	0.2 (0.2–0.3)	0.6 (0.2–1.6)	162/75.1	2.2 (1.8–2.5)
	Carcinoid tumour	6462	3.57 (3.48–3.66)	93.1 (92.4–93.7)	0.1 (0.1–0.2)	0.5 (0.2–1.2)	771/570.7	1.4 (1.3–1.5)
	Combined small cell carcinoma	285	0.17 (0.15–0.19)	54.8 (48.5–60.6)	1 (reference)	1 (reference)	175/26.2	6.7 (5.8–7.7)
	Goblet cell carcinoid	335	0.18 (0.17–0.21)	92.1 (88.6–94.5)	0.2 (0.1–0.2)	1.1 (0.1–8.7)	53/26.9	2 (1.5–2.6)
	Large cell neuroendocrine carcinoma	221	0.13 (0.11–0.14)	43.1 (36.1–49.8)	1.4 (1.1–1.7)	1.3 (1.1–1.7)	151/14.3	10.6 (9–12.4)
	Merkel cell carcinoma	1057	0.63 (0.59–0.67)	73.4 (70.6–76)	0.6 (0.5–0.7)	0.5 (0.4–0.7)	469/288.2	1.6 (1.5–1.8)
	Mixed adeno-neuroendocrine carcinoma	188	0.11 (0.09–0.12)	68.6 (61.2–74.9)	0.6 (0.5–0.8)	1.6 (0.2–12.6)	82/14.8	5.5 (4.4–6.9)
	Neuroendocrine carcinoma NOS	4344	2.48 (2.41–2.56)	55.1 (53.5–56.6)	0.9 (0.8–1)	0.9 (0.7–1)	2362/326.9	7.2 (6.9–7.5)
	Othere	118	0.06 (0.05–0.08)	89.4 (82.1–93.8)	0.2 (0.2–0.4)	0.5 (0.3–0.8)	26/7.4	3.5 (2.4–5.1)
	Small cell carcinoma	1402	0.82 (0.77–0.86)	41.4 (38.7–44.1)	1.5 (1.2–1.7)	1.3 (1.1–1.5)	982/92	10.7 (10–11.4)
SUPPLEMENTARY MATERIAL:
Supplementary table 1: NEN incidence, 1-year overall survival probability, multivariable analysis and mortality in UK (2013–2015 combined)
Socioeconomic status was not available for Scotland, so deprivation for Scotland was not included see Methods.
Only the most common sites are listed.
aExcluding ‘death certificate only’ registration i.e. date of diagnosis = date of death.
bSmall intestine includes: C17.0 – duodenum; C17.1 – jejunum; C17.2 – ileum; C17.3 – Meckel's diverticulum; C17.8; overlapping lesion of small intestine; C17.9 small intestine, unspecified’.
cMANEC Includes: goblet cell carcinoid; mixed adenoneuroendocrine carcinoma; tubular adenocarcinoid tumour.
dOther grade includes pathology-graded: pancreatic endocrine tumour malignant; mixed pancreatic endocrine and exocrine tumour malignant; neuroendocrine carcinoma NOS; small cell carcinoma NOS.
eOther morphology includes: enterochromaffin carcinoid; gastrinoma malignant; glucagonoma malignant; insulinoma malignant; mixed pancreatic endocrine and exocrine tumour malignant; pancreatic endocrine tumour malignant; somatostatinoma malignant;
tubular carcinoid; and vipoma malignant.
ND Not determined
