# Supplementary material for: Impact of neuroendocrine morphology on cancer outcomes and stage at diagnosis: a UK nationwide cohort study 2013–2015
Source: Br J Cancer. 2019 Oct 25;121(11):966–72. doi: 10.1038/s41416-019-0606-3 (PMC6889414; doi:10.1038/s41416-019-0606-3)
Supplement: Supplementary file 2 — Supplementary Table 2: 1-year survival probability (%) for pulmonary, small intestinal, appendiceal, pancreatic, stomach, rectal, and oesophageal NENs diagnosed in the UK between 2013 and 2015, by grade and stage (online only) [file 41416_2019_606_MOESM2_ESM.xlsx]

## Sheet: Sheet1
	Pulmonary			Small Intestine			Colon			Stomach
	NET Grade 1/2	NEC Grade 3	MANEC	NET Grade 1/2	NEC Grade 3	MANEC	NET Grade 1/2	NEC Grade 3	MANEC	NET Grade 1/2	NEC Grade 3	MANEC
Stage	98·4	90·6	90	96·9	81·9	ND	96·9	94·8	100	98·2	59	ND
I or II	(97·4–99)	(87·1–93·2)	(65·6–97·4)	(93·1–98·6)	(44·8–95·2)		(87·9–99·2)	(68·2–99·3)		(93–99·6)	(23·5–82·5)
Stage	88·9	63·4	60	95·7	87·5	66·7	98·9	73·1	72·5	100	63	66·7
III	(79·1–94·3)	(55·2–70·6)	(25·3–82·8)	(93·5–97·2)	(66·1–95·8)	(5·5–94·6)	(92·3–99·9)	(58·1–83·4)	(48·5–86·7)		(42·2–78·1)	(5·5–94·6)
Stage	65·1	26·2	27·3	87·9	74	33·4	81·7	21·6	41·7	74·4	20·2	85·8
IV	(56·2–72·6)	(22·5–30)	(6·6–53·9)	(84·3–90·7)	(63·2–82)	(0·9–77·5)	(73·1–87·8)	(14·7–29·5)	(15·3–66·6)	(51·6–87·6)	(12·9–28·7)	(33·5–97·9)
	Appendix			Pancreas			Rectum			Oesophagus
	NET Grade 1/2	NEC Grade 3	MANEC	NET Grade 1/2	NEC Grade 3	MANEC	NET Grade 1/2	NEC Grade 3	MANEC	NET Grade 1/2	NEC Grade 3	MANEC
Stage	98·2	94·9	97·6	95·9	87·5	ND	98·5	91	ND	ND	56·6	66·7
I or II	(96·9–99)	(81·1–98·7)	(93·7–99·1)	(92·9–97·7)	(74·3–94·2)		(95·3–99·5)	(68·3–97·7)			(38·6–71·2)	(19·5–90·5)
Stage	100	83·4	91·4	100	55·6	ND	100	61·6	75	ND	50·5	ND
III		(27·4–97·5)	(78·7–96·7)		(30·6–74·8)			(40·4–77·2)	(12·8–96·1)		(38·6–61·2)
Stage	77·3	80	73	86·8	41·1	50	78·8	18·5	ND	50	22·4	33·4
IV	(53·8–89·9)	(20·4–97)	(55·6–84·5)	(81·4–90·8)	(34·6–47·4)	(0·6–91·1)	(38·1–94·3)	(10·3–28·6)		(0·6–91·1)	(16·7–28·5)	(0·9–77·5)
SUPPLEMENTARY MATERIAL:
Supplementary table 2: 1-year survival probability (%) for pulmonary, small intestinal, appendiceal, pancreatic, stomach, rectal, and oesophageal neuroendocrine tumours diagnosed in the UK between 2013 and 2015,
by grade and stage (including adenocarcinoma with neuroendocrine differentiation, n=212) (ND = no data) (online only)
